# Supplementary material for: Synchrotron-Based Fourier-Transform Infrared Micro-Spectroscopy (SR-FTIRM) Fingerprint of the Small Anionic Molecule Cobaltabis(dicarbollide) Uptake in Glioma Stem Cells
Source: Int J Mol Sci. 2021 Sep 14;22(18):9937. doi: 10.3390/ijms22189937 (PMC8466526; doi:10.3390/ijms22189937)
Supplement: Supplementary file 1 [file ijms-22-09937-s001.zip]

Archive with 1 entries (1 files):
- ijms-1342681-supplementary.pdf
